# Supplementary material for: Predictive Value of Triglyceride-Glucose Index for All-Cause and Cardiovascular Mortality in Patients With Diabetes Mellitus: A Retrospective Study: TyG Index and Mortality in Diabetes
Source: Int J Endocrinol. 2024 Oct 23;2024:6417205. doi: 10.1155/2024/6417205 (PMC11524704; doi:10.1155/2024/6417205)
Supplement: Supporting Information — Additional supporting information can be found online in the Supporting Information section. [file 6417205.f1.zip]

Archive with 2 entries (2 files):
- Figure S1 (2).jpg
- Supplementary Tables (1).docx
